# Supplementary material for: Bull Shark (Carcharhinus leucas) Occurrence along Beaches of South-Eastern Australia: Understanding Where, When and Why
Source: Biology (Basel). 2023 Aug 31;12(9):1189. doi: 10.3390/biology12091189 (PMC10526001; doi:10.3390/biology12091189)
Supplement: Supplementary file 1 [file biology-12-01189-s001.zip]

Archive with 1 entries (1 files):
- biology-2520736-supplementary.pdf
